# Supplementary material for: Lactobacillus gasseri RW2014 Ameliorates Hyperlipidemia by Modulating Bile Acid Metabolism and Gut Microbiota Composition in Rats
Source: Nutrients. 2022 Nov 22;14(23):4945. doi: 10.3390/nu14234945 (PMC9737415; doi:10.3390/nu14234945)
Supplement: Supplementary file 1 [file nutrients-14-04945-s001.zip]

Archive with 1 entries (1 files):
- nutrients-1978291-supplementary.pdf
